# Supplementary material for: Nano-Encapsulated Spicule System Enhances Delivery of Wharton’s Jelly MSC Secretome and Promotes Skin Rejuvenation: Preclinical and Clinical Evaluation
Source: Int J Mol Sci. 2025 Oct 15;26(20):10024. doi: 10.3390/ijms262010024 (PMC12564063; doi:10.3390/ijms262010024)
Supplement: Supplementary file 1 [file ijms-26-10024-s001.zip]

Archive with 4 entries (4 files):
- Supplementary Figure 1.tif
- Supplementary Figure 2.tif
- Supplementary Table 1.pdf
- Supplementary Table 2.pdf
